# Supplementary material for: From Rabl-like Architecture to Chromosome Territories: A Conserved Developmental Transition in Animal Genomes
Source: Mol Biol Evol. 2025 Sep 22;42(10):msaf235. doi: 10.1093/molbev/msaf235 (PMC12532108; doi:10.1093/molbev/msaf235)
Supplement: msaf235_Supplementary_Data [file msaf235_supplementary_data.zip]

Archive with 2 entries (2 files):
- Supplementary figures.Final_version.pdf
- Supplementary tables.xlsx
