# Supplementary material for: From Rabl-like Architecture to Chromosome Territories: A Conserved Developmental Transition in Animal Genomes
Source: Mol Biol Evol. 2025 Sep 22;42(10):msaf235. doi: 10.1093/molbev/msaf235 (PMC12532108; doi:10.1093/molbev/msaf235)
Supplement: msaf235_Supplementary_Data [file msaf235_supplementary_data.zip › Supplementary tables.xlsx]

## Sheet: S1
Table S1. The public Hi-C data.
Drosophila melanogaster
Stage	Rep1	Rep2	Enzyme
Stage4 (c9-c13)	SRR6019744/SRR6019745	SRR6019746/SRR6019747	MboI
Stage5 (c14 early)	SRR6019752	SRR6019753	MboI
Stage5 (c14 late)	SRR6019754	SRR6019755	MboI
Stage8 (3-4h)	ERR1533171/ERR1533172/ERR1533173	ERR1533175/ERR1533176/ERR1533177	MboI
Stage10 (3-4h)	ERR4833562/ERR4833563/ERR4833564	ERR4833565/ERR4833566/ERR4833567	MboI
Stage13 (Kc167,8-12h,fStageale)	SRR8195122	SRR8195123	MboI
Stage15_16 (13–22h)	SRR7029389/SRR7029390	SRR7029391/SRR7029392	MboI
BG3 (third instar larval stage, male)	SRR8195120	SRR8195121	MboI
Head	Unpublished		MboI
Xenopuse tropicalis
Stage	SRA	Enzyme
Stage8	SRR11085874	DpnII
Stage9	SRR11085818	DpnII
Stage10	SRR11085872	DpnII
Stage11	SRR11085868	DpnII
Stage12	SRR11085863	DpnII
Stage13	SRR11085859	DpnII
Stage15	SRR11085855	DpnII
Stage17	SRR11085850	DpnII
Stage23	SRR11085846	DpnII
Brain	SRR11085814	DpnII
Human
Stage	Rep1	Rep2	Enzyme
2-Cell	ftp://download.big.ac.cn/gsa/CRA000852/CRR028571	-	MboI
8-Cell	ftp://download.big.ac.cn/gsa/CRA000852/CRR028574	ftp://download.big.ac.cn/gsa/CRA000852/CRR028573	MboI
Morula	ftp://download.big.ac.cn/gsa/CRA000852/CRR028577	ftp://download.big.ac.cn/gsa/CRA000852/CRR028578	MboI
Blastocyst	ftp://download.big.ac.cn/gsa/CRA000852/CRR028581	ftp://download.big.ac.cn/gsa/CRA000852/CRR028582	MboI
6-Week	ftp://download.big.ac.cn/gsa/CRA000852/CRR028586	ftp://download.big.ac.cn/gsa/CRA000852/CRR028587	MboI
Embryonic stem cell	SRR1030718	SRR1030719	HindIII
Myeloid dendritic cell	SRR1030737	SRR1030738	HindIII
Lymphoblastoid	SRR11785731	SRR11785732	HindIII

## Sheet: S2
Table S2. The architectural scores across development.
Drosophila melanogaster
Stages	CT	Cen-Tel	Cen-Cen	Tel-Tel
Stage4	1.529	1.425	1.708	2.116
Stage5e	1.401	1.602	1.734	1.925
Stage5l	1.355	1.73	1.766	1.874
Stage8	1.237	2.002	1.654	1.74
Stage10	1.234	2.055	1.438	1.819
Stage13	1.873	1.32	2.155	1.377
Stage16	2.03	1.401	1.932	1.63
Adult_head	2.557	1.068	1.87	1.16
Xenopuse tropicalis
Stages	CT	Cen-Tel	Cen-Cen	Tel-Tel
Stage8	2.269	1.242	1.712	1.791
Stage9	2.584	1.119	1.9	1.891
Stage10	2.541	1.174	2.133	2.03
Stage11	2.589	1.187	2.204	1.998
Stage12	2.605	1.234	2.235	2.027
Stage13	2.581	1.261	2.337	1.874
Stage15	2.615	1.244	2.139	1.823
Stage17	2.516	1.258	2.103	1.786
Stage23	2.642	1.192	1.945	1.734
Brain	3.839	1.124	1.848	1.744
Human
Stages	CT	Cen-Tel	Cen-Cen	Tel-Tel
2C	3.68	1.232	1.013	1.193
8C	5.55	1.094	0.913	1.228
MR	4.876	1.163	0.828	1.235
Blt	6.948	1.156	0.756	1.349
6W	7.23	1.086	0.752	1.429
LY	8.2	1.135	0.752	1.05

## Sheet: S3
Table S3. The correlation of sub-compartment scores with levels of either epigenetic marks or genomic repeats.
Stages	Sub	H3K4me1	H3K4me3	H3K9ac	H3K36me3	RNAPII	H3K27me3	H3K9me2	H3K9me3	H4K20me3	DNA_Kolobok	DNA_PIF	DNA_PiggyBac	DNA_TcMar	DNA_hAT	LINE_CR1	LTR_Gypsy	Satellite	Gene_exp
Stg8	A1	0.110124	0.0848763	0.118039	-0.00422763	-0.145794	-0.161827	-0.119641	-0.184244	-0.239524	0.0516174	0.0725202	-0.102658	0.136468	-0.0808119	-0.158209	-0.113412	-0.142569	0.0421265
	A2	0.0865398	0.0598179	0.0736794	0.000671461	-0.115081	-0.13023	-0.138605	-0.181812	-0.195978	0.050714	0.0671957	-0.112869	0.0322595	-0.0445342	-0.15821	-0.0610929	-0.034422	0.0317787
	B1	-0.0851592	-0.01567	-0.120907	0.0266122	0.172881	0.126418	0.0807848	0.170134	0.226024	-0.100522	-0.186033	-0.0338774	-0.172435	-0.0638744	0.00360781	0.00744497	-0.0567427	0.0181813
	B2	0.0491917	-0.027919	0.0814154	-0.00586375	0.00174392	-0.0245749	0.144025	0.139447	0.052589	-0.037356	0.0216391	0.301732	0.102734	-0.0463018	0.393046	0.20293	-0.18569	-0.0247494
	B3	-0.211093	-0.119265	-0.212353	-0.0125312	0.147564	0.250873	0.0580635	0.106695	0.239968	0.0166871	-0.0226159	-0.0758047	-0.160878	0.249285	-0.0990772	-0.0450988	0.472674	-0.0702823
Stg9	A1	0.254995	0.353488	0.240402	0.273974	0.191168	0.088985	-0.207529	-0.0588791	-0.0479849	0.10285	-0.125118	-0.191269	-0.095697	-0.153681	-0.244959	-0.174914	0.0250367	0.32514
	A2	0.18127	0.175801	0.192715	0.102903	-0.00567044	0.00781264	-0.119177	-0.0937586	-0.150865	0.0644219	0.000600237	-0.071784	0.112678	-0.112213	-0.12393	-0.124988	-0.151356	0.166099
	B1	-0.0939873	-0.0972429	-0.0863296	-0.0709198	-0.0684774	-0.0331164	-0.0180435	-0.034534	-0.0120927	-0.0277784	0.0192037	-0.024057	-0.000111524	0.130437	-0.0476515	-0.0181616	-0.00662857	-0.0890905
	B2	-0.0453259	-0.0704417	-0.0695139	-0.0187006	0.0844587	0.042296	0.209656	0.239437	0.196468	-0.0822315	-0.0447748	0.331474	0.0144861	-0.0148328	0.451471	0.244839	-0.129017	-0.0571384
	B3	-0.317794	-0.383179	-0.290182	-0.309248	-0.244752	-0.129654	0.0999132	-0.101484	-0.0269008	-0.0524725	0.167339	-0.0868671	-0.0185844	0.187117	-0.0947832	0.040057	0.258879	-0.363525
Stg12	A1	0.590567	0.58624	0.544205	0.553784	0.596741	0.154165	-0.562626	-0.36316	-0.497601	0.167585	-0.114434	-0.186387	-0.0542236	-0.210965	-0.263055	-0.237004	-0.0599476	0.573379
	A2	-0.0145491	-0.0314134	0.0234859	-0.0375571	-0.0756663	-0.0188201	0.0838835	0.0173692	0.00219361	-0.00623539	0.0285641	-0.000333164	0.11743	-0.0223784	-0.040797	-0.0392467	-0.130745	-0.0418152
	B1	-0.160912	-0.267306	-0.107597	-0.251451	-0.369398	0.0529502	0.412017	0.0347087	0.083257	-0.0285733	0.143396	-0.111431	0.117253	0.0106492	-0.132483	-0.0227804	-0.0869628	-0.292855
	B2	-0.088952	-0.0347961	-0.10848	-0.0370891	0.0127322	-0.0764044	0.0209585	0.272809	0.237483	-0.0989385	-0.0572456	0.30731	0.00306076	0.0179315	0.440494	0.223063	-0.104536	-0.0315738
	B3	-0.265938	-0.205127	-0.287007	-0.182618	-0.128166	-0.0905928	0.0190265	-0.0134358	0.109929	-0.00948899	0.00374261	-0.0559805	-0.168466	0.170489	-0.0686447	0.0327801	0.36484	-0.162946
Stg17	A1	0.421316	0.367872	0.438553	0.358025	0.399202	0.141405	-0.408736	-0.304683	-0.360277	0.12256	-0.0723458	-0.151609	0.0713174	-0.17653	-0.232614	-0.208269	-0.152302	0.37339
	A2	0.28928	0.234145	0.264553	0.254904	0.284127	0.138428	-0.367513	-0.312378	-0.33202	0.126119	-0.0748203	-0.183557	-0.107288	-0.0817211	-0.227158	-0.153539	0.14395	0.274679
	B1	-0.326839	-0.348189	-0.304674	-0.359955	-0.407339	0.0172525	0.522634	0.107728	0.209115	-0.0555621	0.193951	-0.0926634	0.090849	0.141295	-0.113972	0.01387	0.0417712	-0.39955
	B2	-0.00213149	0.052645	-0.0061359	0.0629544	0.0640964	-0.119783	-0.0851785	0.186205	0.108842	-0.0639691	-0.0690184	0.274032	0.0209744	0.00638079	0.396983	0.17131	-0.0544301	0.0705941
	B3	-0.422823	-0.332916	-0.433897	-0.345197	-0.369519	-0.212727	0.368963	0.380313	0.431334	-0.149522	0.0144359	0.188602	-0.0835599	0.113369	0.219153	0.206992	0.000602379	-0.34667
Stg23	A1	0.471243	0.500059	0.561877	0.457983	0.501571	0.119745	-0.576084	-0.556818	-0.571462	0.170344	-0.157029	-0.225365	-0.0611862	-0.223708	-0.298766	-0.248936	-0.0211237	0.510293
	A2	0.179361	0.240989	0.236535	0.254284	0.266972	-0.0835652	-0.273307	-0.0851825	-0.19433	0.042805	-0.0777962	0.112718	0.0644358	-0.0569459	0.151583	0.00364033	-0.0674834	0.258125
	B1	-0.122223	-0.330289	-0.230654	-0.296987	-0.289065	0.160628	0.534423	0.239874	0.350651	-0.0459622	0.187507	-0.0806488	0.166627	0.0381775	-0.117344	-0.01867	-0.152479	-0.357566
	B2	-0.347673	-0.212066	-0.341015	-0.214568	-0.254764	-0.266449	0.0878195	0.364359	0.272234	-0.177842	-0.0535534	0.303285	-0.0801211	0.0612856	0.415241	0.255214	-0.0694438	-0.187551
	B3	-0.196591	-0.213954	-0.242999	-0.212444	-0.236062	0.044269	0.24315	0.0872532	0.174772	-0.0101947	0.0960677	-0.0669979	-0.0708986	0.166953	-0.0923476	0.0334241	0.250736	-0.234379
Brain	A1	0.60331	0.545968	0.654527	0.620087	0.60302	0.223582	-0.195571	-0.262739	-0.246452	0.295053	0.00734552	-0.0937141	0.262647	-0.272115	-0.171564	-0.203717	-0.359489	0.467986
	A2	-0.199288	0.147649	0.0239406	0.0413849	0.0827273	-0.340446	-0.634056	-0.433179	-0.50485	-0.0435218	-0.297271	-0.152127	-0.338154	0.0674388	-0.150145	-0.137628	0.42883	0.249131
	B1	0.08677	-0.38158	-0.166444	-0.351963	-0.296716	0.397735	0.650205	0.223224	0.34749	-0.112629	0.248755	-0.100829	0.207992	-0.000575508	-0.0767632	-0.00496624	-0.224158	-0.328999
	B2	-0.48921	-0.244112	-0.465456	-0.265137	-0.330877	-0.332849	0.0682351	0.376476	0.313067	-0.14596	-0.0289161	0.286357	-0.208778	0.168912	0.301155	0.306785	0.131175	-0.325203
	B3	-0.00189549	-0.0450255	-0.0351819	-0.0128819	-0.0385757	0.031962	0.0794062	0.104896	0.0805641	0.0308961	0.0739112	0.0983399	0.0908332	0.0431789	0.150249	0.0549394	0.0642461	-0.0421638
